# Supplementary material for: Prevention of acute rejection after rescue with Belatacept by association of low-dose Tacrolimus maintenance in medically complex kidney transplant recipients with early or late graft dysfunction
Source: PLoS One. 2020 Oct 15;15(10):e0240335. doi: 10.1371/journal.pone.0240335 (PMC7561183; doi:10.1371/journal.pone.0240335)
Supplement: S1 Data — (XLSX) [file pone.0240335.s001.xlsx]

## Sheet: Overall population
ID	Age	Sex	Race	NumTranspl	CombTranspl	PreEmpt	CumulativeDialTime(y)	DonorAge	KDPI	KDRI	ColdIschemiaTime	DGF	DGF_timed	HLAMismatch	vPRATranspl	RejectPreConv	DSAPreConv	TimeTransplConv(m)	eGFRPreConv	eGFRLast	TACPreConv	TACPostConv(15d)	TACPostConv(1m)	TACPostConv(3m)	F/up(m)	InductionTx	ImmTherPreConv	ImmTherPostConv	cg (score)	g (score)	ptc (score)	c4d (score)	iIF-TA (score)	ci (score)	ct (score)	ah (score)	cv (score)	t (score)	v (score)	InfectionPostConv	GraftEvent	EarlyRescueNonHDdep	EarlyRescueHDdep	LateRescue	AMR-TOCI
1	51.2936	0	0	5	0	1	5	57	0.12	0.69	NA	0		1	0.99	0	1	135.033	23.2571	23.2571	2.25	3.1	2.1	0.5	16.2829	ATG	TAC-MMF/MPA-ST	BEL-TAC-MMF/MPA-ST	2	0	1	0	2	2	2	1	NA	0	0	0	0	0	0	1	0
2	47.9425	1	0	1	0	0	1	63	0.92	1.66	15.75	0		4	0.22	3	1	46.6118	18.9444	17.1515	6.95	5	4.9	4	9.24342	Basiliximab	TAC-MMF/MPA-ST	BEL-TAC-MMF/MPA-ST	3	2	1	3	1	2	2	2	2	0	0	0	0	0	0	1	1
3	62.6338	0	0	3	0	0	13	52	0.84	1.43	15	1	114	2	0.99	0	0	3.125	10.9	39.8863	7	6.4	3.4	3.9	25.5921	Basiliximab	TAC-MMF/MPA-ST	BEL-TAC-MMF/MPA-ST	0	0	0	0	0	0	0	0	1	0	0	0	0	0	1	0	0
4	47.4004	0	1	2	0	0	21	64	0.9	1.61	17.83	0		3	1	3	0	6.38158	9.51042	13.2524	6.7	5.5	4.4	3.5	21.7434	ATG	TAC-MMF/MPA-ST	BEL-TAC-ST	0	1	0	1	1	2	1	1	1	0	0	1	0	1	0	0	1
5	73.9603	1	0	1	1	0	2	74	0.97	1.94	11.5	0		4	0	1	0	19.8355	10.7843	9.3736	6	5.5	7.2	3	7.40132	Basiliximab	TAC-MMF/MPA-ST	BEL-TAC-ST	0	0	0	0	3	2	1	0	2	3	0	1	1	0	0	1	0
6	68.6735	1	0	1	0	0	3	76	0.99	2.2	14.08	1	12	3	0	1	0	4.27632	11.4756	20.2561	5	8.5	5	2.6	21.5461	ATG	TAC-MMF/MPA-ST	BEL-TAC-ST	0	0	0	0	2	2	2	0	1	2	0	1	0	1	0	0	0
7	46.9897	1	2	1	0	0	8	37	0.55	1.04	9	1	3	3	0	0	0	6.11842	17.7646	43.8418	6.85	5.5	7	3.5	16.9737	Basiliximab	TAC-MMF/MPA-ST	BEL-TAC-MMF/MPA-ST	0	0	0	0	0	0	0	1	1	0	0	1	0	1	0	0	0
8	54.9459	1	0	1	1	1	0	27	0.07	0.64	18.77	0		6	0.86	3	0	18.2566	16.1607	12.4474	6.45	6	3.5	3	3.78289	ATG	TAC-MMF/MPA-ST	BEL-TAC-ST	3	3	3	0	1	3	2	1	1	0	0	1	1	0	0	1	1
9	65.8426	1	0	3	0	0	16	69	0.84	1.46	18.58	1	35	3	0.74	0	0	1.44737	12.6711	20.6876	8.5	8.8	6.6	6	18.8158	ATG	TAC-MMF/MPA-ST	BEL-TAC-MMF/MPA-ST	0	0	0	0	0	1	0	0	1	0	0	1	0	1	0	0	0
10	30.4339	0	0	3	0	0	13	38	0.8	1.36	22.67	1	48	4	0	0	1	0.953947	4.6684	25.0137	12.05	5.5	5.4	3.6	18.8158	ATG	TAC-MMF/MPA-ST	BEL-TAC-AZA-ST	0	0	0	1	0	0	0	1	1	0	0	1	0	0	1	0	0
11	49.7769	1	0	2	0	0	19	69	0.91	1.63	15.33	1	25	6	0.47	2	1	7.82895	22.4055	29.0604	8.1	8	7.9	7.2	11.8421	Basiliximab	TAC-AZA-ST	BEL-TAC-ST	0	0	1	3	1	0	1	0	1	0	0	1	0	1	0	0	1
12	69.2758	0	0	2	1	0	5	70	0.92	1.67	13.58	1	71	4	0	0	0	1.41447	16.812	30.2396	8.5	7.7	4.3	3	16.8421	Basiliximab	TAC-MMF/MPA-ST	BEL-TAC-ST	0	0	0	0	1	1	0	0	0	0	0	1	0	0	1	0	0
13	70.1054	1	0	1	0	0	1	69	0.97	1.95	16.58	1	10	2	0	0	0	7.13816	16.5774	22	6.2	6	5.3	2.8	10.4934	ATG	TAC-MMF/MPA-ST	BEL-TAC-ST	0	0	0	0	1	2	1	0	1	0	0	1	0	1	0	0	0
14	38.7899	1	0	1	0	0	1	72	0.99	2.1	11.67	0		0	0	3	0	3.15789	31.1752	40.8295	9.5	10.1	8.5	5.2	12.3026	Basiliximab	TAC-MMF/MPA-ST	BEL-TAC-MMF/MPA-ST	0	0	0	0	1	1	1	1	NA	0	0	0	0	1	0	0	1
15	51.6468	0	0	1	0	0	4	63	0.76	1.3	15.92	0		1	0	1	0	5.98684	17.8654	21.3768	10.5	10	9.8	4.7	9.11184	ATG	TAC-MMF/MPA-ST	BEL-TAC-ST	0	0	0	0	1	1	1	1	1	1	3	1	0	1	0	0	0
16	42.1164	1	0	1	0	0	2	41	0.53	1.03	14	1	20	3	0	0	0	1.11842	19.6425	49	9.2	11.7	5.5	3	12.4671	ATG	TAC-MMF/MPA-ST	BEL-TAC-MMF/MPA-ST	0	0	0	0	1	2	2	2	1	0	0	0	0	1	0	0	0
17	50.3655	1	0	1	0	0	2	55	0.78	1.32	13.57	0		4	0	0	0	0.789474	16.8564	25.1621	9.5	9.5	5.5	3.4	12.4671	ATG	TAC-MMF/MPA-ST	BEL-TAC-MMF/MPA-ST	NA	NA	NA	NA	NA	NA	NA	NA	NA	NA	NA	0	0	1	0	0	0
18	45.347	1	0	1	0	0	4	60	0.74	1.27	12.75	1	24	4	0	0	NA	0.690789	11.0817	29.8886	9.8	10.2	7.1	6	7.40132	ATG	TAC-MMF/MPA-ST	BEL-TAC-ST	0	0	0	0	0	0	0	1	1	0	0	1	0	0	1	0	0
19	37.8453	1	0	1	0	NA	2	50	0.45	0.95	14.42	1	16	NA	0	0	0	0.328947	5.66826	25	11.3	9.5	8	4.5	4.04605	ATG	TAC-MMF/MPA-ST	BEL-TAC-MMF/MPA-ST	0	0	0	0	0	0	1	1	1	0	0	0	0	0	1	0	0

## Sheet: BelaPNF(case) vs Hist-PNF(ctrl)
ID	CaseCtrl	Age	Sex	vPRATranspl	DonorAge	KDPI	NumTranspl	CombTranspl	mTorAdopt	HDDep
3	1	62.6338	0	99	52	0.84	3	0	0	0
10	1	30.4339	0	0	38	0.8	3	0	0	0
12	1	69.2758	0	0	70	0.92	2	1	0	0
18	1	45.347	1	0	60	0.74	1	0	0	0
19	1	37.8453	1	0	50	0.45	1	0	0	0
20	2	54	0	64	72	0.95	2	1	1	1
21	2	73	0	97	69	0.91	2	0	1	1
22	2	66	1	56	69	0.91	1	0	0	0
23	2	46	0	0	54	0.63	1	0	0	1
24	2	62	1	0	72	0.95	1	0	0	1
25	2	73	1	98	75	0.97	2	0	0	1
26	2	60	0	0	77	1	1	0	0	1
27	2	45	1	26	60	0.74	1	0	0	1
